# Supplementary material for: Effects of Dietary Ammonium Chloride Supplementation on the Lipidome and Volatile Flavor Compounds in the Subcutaneous Adipose Tissue of Tibetan Sheep
Source: Foods. 2026 Feb 4;15(3):554. doi: 10.3390/foods15030554 (PMC12896583; doi:10.3390/foods15030554)
Supplement: Supplementary file 1 [file foods-15-00554-s001.zip]

Archive with 1 entries (1 files):
- foods-4072664-supplementary.pdf
